# Supplementary material for: Identification of Alfalfa Leaf Diseases Using Image Recognition Technology
Source: PLoS One. 2016 Dec 15;11(12):e0168274. doi: 10.1371/journal.pone.0168274 (PMC5158033; doi:10.1371/journal.pone.0168274)
Supplement: S1 Data — (XLSX) [file pone.0168274.s001.xlsx]

## Sheet: Sheet1
The number of principal components	Cumulative contribution rates
1	31.7617
2	51.2971
3	64.454
4	75.9364
5	82.5074
6	86.3114
7	88.6572
8	90.7721
9	92.2244
10	93.4547
11	94.5418
12	95.5385
13	96.4166
14	96.9756
15	97.4275
16	97.8053
17	98.1177
18	98.3935
19	98.6416
20	98.8596
21	99.0576
22	99.2392
23	99.407
24	99.545
25	99.6605
26	99.7416
27	99.8035
28	99.8599
29	99.9105
30	99.9496
31	99.9723
32	99.9825
33	99.9895
34	99.9942
35	99.9968
36	99.9983
37	99.9992
38	100
39	100
40	100
41	100
42	100
43	100
44	100
45	100
