# Supplementary material for: Identification of Alfalfa Leaf Diseases Using Image Recognition Technology
Source: PLoS One. 2016 Dec 15;11(12):e0168274. doi: 10.1371/journal.pone.0168274 (PMC5158033; doi:10.1371/journal.pone.0168274)
Supplement: S2 Data — (XLSX) [file pone.0168274.s002.xlsx]

## Sheet: Sheet1
The number of principal components	Recognition accuracy of the training set	Recognition accuracy of the testing set
1	56.2727	54.265
2	66.2727	67.5136
3	72.3636	75.3176
4	74.1818	75.8621
5	75.2727	77.4955
6	79.1818	78.9474
7	80.7273	79.6733
8	81.5455	82.7586
9	82.8182	82.7586
10	82.9091	82.3956
11	81.7273	81.8512
12	82.2727	80.9437
13	82.9091	81.8512
14	81.6364	82.2142
15	80	80.5808
16	80.1818	80.5808
17	80.5455	81.3067
18	80.3636	79.8548
19	81.6364	80.9437
20	81.3636	81.3067
21	81.3636	80.5808
22	80.4545	80.2178
23	79.7273	79.8548
24	78.7273	78.9474
25	76.5455	76.951
26	77.8182	77.677
27	77.8182	77.314
28	78.5455	78.4029
29	77.7273	76.588
30	76.7273	76.0436
31	76.2727	75.1361
32	72.4545	72.7768
33	74.7273	73.5027
34	74.4545	73.8657
35	74.7273	73.5027
36	72.0909	72.2323
37	70.3636	71.1434
38	69.3636	70.9619
39	69.1818	68.2396
40	69.1818	68.0581
41	69.4545	68.784
42	71.0909	68.2396
43	70.9091	67.8766
44	71.8182	67.6951
45	71.6364	66.4247
