# Supplementary material for: Identification of Alfalfa Leaf Diseases Using Image Recognition Technology
Source: PLoS One. 2016 Dec 15;11(12):e0168274. doi: 10.1371/journal.pone.0168274 (PMC5158033; doi:10.1371/journal.pone.0168274)
Supplement: S3 Data — (XLSX) [file pone.0168274.s003.xlsx]

## Sheet: Sheet1
The number of principal components	Recognition accuracy of the training set	Recognition accuracy of the testing set
1	56	54.0835
2	67.0909	68.784
3	72.0909	73.8657
4	73.0909	76.588
5	74.1818	76.7695
6	76.9091	79.3103
7	78	79.8548
8	79.6364	80.9437
9	79.8182	80.7623
10	80.3636	80.5808
11	79.5455	81.3067
12	79	80.0363
13	79.8182	80.3993
14	79.4545	80.7623
15	78.2727	80.2178
16	78	79.1289
17	78.2727	78.9474
18	79.0909	78.2214
19	78	77.4955
20	77.5455	76.951
21	77.3636	76.4065
22	76.8182	76.7695
23	76.6364	75.1361
24	75.5455	75.3176
25	74	74.9546
26	73	73.1397
27	74.2727	73.3212
28	74	73.3212
29	73.3636	72.2323
30	72.6364	72.2323
31	73.2727	72.5953
32	71.5455	71.5064
33	71.6364	70.4174
34	71.0909	70.4174
35	70.9091	69.51
36	68.0909	68.9655
37	67.7273	68.9655
38	66.8182	67.8766
39	66.5455	67.1506
40	66.5455	67.1506
41	66.3636	66.2432
42	68.0909	66.6062
43	67.8182	67.1506
44	67.3636	66.6062
45	67.9091	66.6062
