# Supplementary material for: Identification of Alfalfa Leaf Diseases Using Image Recognition Technology
Source: PLoS One. 2016 Dec 15;11(12):e0168274. doi: 10.1371/journal.pone.0168274 (PMC5158033; doi:10.1371/journal.pone.0168274)
Supplement: S4 Data — (XLSX) [file pone.0168274.s004.xlsx]

## Sheet: Sheet1
The number of principal components	Recognition accuracy of the training set	Recognition accuracy of the testing set
1	54.0909	52.8131
2	64.4545	67.5136
3	70.1818	73.3212
4	71.3636	73.8657
5	72.9091	76.0436
6	77.6364	78.9474
7	77.9091	78.5844
8	79	78.5844
9	79.0909	80.0363
10	79.1818	80.5808
11	77.4545	79.6733
12	78.0909	79.1289
13	79.1818	79.6733
14	78.3636	78.9474
15	77.5455	79.6733
16	77.3636	78.4029
17	78.0909	77.1325
18	77.8182	77.8584
19	76.4545	76.4065
20	75.7273	76.225
21	75.7273	75.8621
22	76.1818	76.0436
23	75.0909	74.4102
24	73.0909	71.8693
25	70.8182	71.1434
26	72.5455	70.7804
27	72.6364	72.4138
28	72.9091	72.0508
29	72.4545	71.5064
30	71.9091	70.7804
31	72.2727	70.9619
32	67.8182	69.873
33	68.3636	68.6025
34	67.6364	67.8766
35	68	67.6951
36	64.8182	65.3358
37	64.6364	63.8838
38	64.2727	63.7024
39	64.2727	63.1579
40	64.1818	62.9764
41	64	62.9764
42	65.7273	64.6098
43	65.9091	64.6098
44	66	62.6134
45	65.4545	63.1579
